# Supplementary material for: Activation of Thioglycosides with Copper(II) Bromide
Source: Molecules. 2022 Oct 29;27(21):7354. doi: 10.3390/molecules27217354 (PMC9654402; doi:10.3390/molecules27217354)
Supplement: Supplementary file 1 [file molecules-27-07354-s001.zip]

Archive with 1 entries (1 files):
- molecules-1889096-supplementary.pdf
